# Supplementary material for: Diffusion-weighted imaging-based radiomics for predicting 1-year ischemic stroke recurrence
Source: Front Neurol. 2022 Oct 28;13:1012896. doi: 10.3389/fneur.2022.1012896 (PMC9649925; doi:10.3389/fneur.2022.1012896)
Supplement: Supplementary Table e-3 — The category and name of all selected radiomics features. [file Data_Sheet_2.xlsx]

## Sheet: all_feartures
NO	selection	P	Features name	Features abbreviation	Features category
1	0	0.332566	image.itensity.energy	IIE	image.itensity
2	1	0.44128	image.itensity.h-entropy	IIHE	image.itensity
3	0	0.854621	image.itensity.kurtosis	IIK	image.itensity
4	0	0.0352689	image.itensity.max	IIMAX	image.itensity
5	0	1.84641e-06	image.itensity.mean absolute deviation	IIMAD	image.itensity
6	0	0.694638	image.itensity.mean	IIMEAN	image.itensity
7	0	3.40548e-06	image.itensity.media	IIMEDIA	image.itensity
8	0	2.57294e-05	image.itensity.min	IIMIN	image.itensity
9	0	0.899417	image.itensity.range	IIR	image.itensity
10	0	2.72595e-06	image.itensity.skewness	IIS	image.itensity
11	0	0.94949	image.itensity.root mean square	IIRMS	image.itensity
12	0	0.717371	image.itensity.standard-deviation	IISD	image.itensity
13	0	0.362975	image.itensity.h-uniformity	IIHU	image.itensity
14	0	0.881946	image.itensity.var	IIV	image.itensity
15	0	1.83461e-06	image.itensity.h-mean	IIHM	image.itensity
16	0	0.882347	image.itensity.h-var	IIHV	image.itensity
17	0	0.951825	image.itensity.h-skewness	IIHS	image.itensity
18	1	0.965352	image.itensity.h-kurtosis	IIHK	image.itensity
19	0	0.838619	image.textures.gray-level co-occurrence matrix.energy	ITGLCME	image.texture
20	0	0.256144	image.textures.gray-level co-occurrence matrix.contrast	ITGLCMCONT	image.texture
21	0	0.989775	image.textures.gray-level co-occurrence matrix.entropy	ITGLCME	image.texture
22	1	0.944264	image.textures.gray-level co-occurrence matrix.homogeneity	ITGLCMH	image.texture
23	1	0.419045	image.textures.gray-level co-occurrence matrix.correlation	ITGLCMCORR	image.texture
24	0	0.529424	image.textures.gray-level co-occurrence matrix.sumaverage	ITGLCMSA	image.texture
25	0	0.437361	image.textures.gray-level co-occurrence matrix.variance	ITGLCMV	image.texture
26	0	0.385304	image.textures.gray-level co-occurrence matrix.dissimilarity	ITGLCMD	image.texture
27	0	0.321616	image.textures.gray-level run-length matrix.short run emphasis	ITGLRLMSRE	image.texture
28	0	0.32754	image.textures.gray-level run-length matrix.long run emphasis	ITGLRLMLRE	image.texture
29	0	0.147612	image.textures.gray-level run-length matrix.gray-level nonuniformity	ITGLRLMGLN	image.texture
30	0	0.133332	image.textures.gray-level run-length matrix.run-length nonuniformity	ITGLRLMRLN	image.texture
31	0	0.322786	image.textures.gray-level run-length matrix.run percentage	ITGLRLMRP	image.texture
32	0	0.6622	image.textures.gray-level run-length matrix.low gray-level run emphasis	ITGLRLMLGRE	image.texture
33	0	0.977336	image.textures.gray-level run-length matrix.high gray-level run emphasis	ITGLRLMHGRE	image.texture
34	0	0.61516	image.textures.gray-level run-length matrix.short run low gray-level emphasis	ITGLRLMSRLGE	image.texture
35	0	0.945173	image.textures.gray-level run-length matrix.short run high gray-level emphasis	ITGLRLMSRHGE	image.texture
36	0	0.845196	image.textures.gray-level run-length matrix.long run low gray-level emphasis	ITGLRLMLRLGE	image.texture
37	0	0.676958	image.textures.gray-level run-length matrix.long run high gray-level emphasis	ITGLRLMLRHGE	image.texture
38	0	0.541334	image.textures.gray-level run-length matrix.gray-level variance	ITGLRLMGLV	image.texture
39	1	0.745709	image.textures.gray-level run-length matrix.run-length variance	ITGLRLMRLV	image.texture
40	0	0.0122154	image.textures.gray-level size zone matrix.small zone emphasis	ITGLSZMSZE	image.texture
41	0	0.525414	image.textures.gray-level size zone matrix.large zone emphasis	ITGLSZMLZE	image.texture
42	0	0.257519	image.textures.gray-level size zone matrix.gray-level nonuniformity	ITGLSZMGLN	image.texture
43	0	0.408026	image.textures.gray-level size zone matrix.zone-size nonuniformity	ITGLSZMZSN	image.texture
44	0	0.0172459	image.textures.gray-level size zone matrix.zone percentage	ITGLSZMZP	image.texture
45	0	0.695529	image.textures.gray-level size zone matrix.low gray-level zone emphasis	ITGLSZMLGZE	image.texture
46	0	0.384852	image.textures.gray-level size zone matrix.high gray-level zone emphasis	ITGLSZMHGZE	image.texture
47	1	0.720532	image.textures.gray-level size zone matrix.small zone low gray-level emphasis	ITGLSZMSZLGE	image.texture
48	0	0.591692	image.textures.gray-level size zone matrix.small zone high gray-level emphasis	ITGLSZMSZHGE	image.texture
49	0	0.515397	image.textures.gray-level size zone matrix.small zone high gray-level emphasis	ITGLSZMLZLGE	image.texture
50	0	0.503146	image.textures.gray-level size zone matrix.large zone high gray-level emphasis	ITGLSZMLZHGE	image.texture
51	0	0.908691	image.textures.gray-level size zone matrix.gray-level variance	ITGLSZMGLV	image.texture
52	1	0.981974	image.textures.gray-level size zone matrix.zone-size variance	ITGLSZMZSV	image.texture
53	0	0.477362	image.textures.neighbourhood gray-tone difference matrix.coarseness	ITNGTDMCOAR	image.texture
54	0	0.307277	image.textures.neighbourhood gray-tone difference matrix.contrast	ITNGTDMCONT	image.texture
55	0	0.127618	image.textures.neighbourhood gray-tone difference matrix.busyness	ITNGTDMB	image.texture
56	1	0.0448793	image.textures.neighbourhood gray-tone difference matrix.complexity	ITNGTDMCOMP	image.texture
57	0	0.622109	image.textures.neighbourhood gray-tone difference matrix.strength	ITNGTDMS	image.texture
58	0	0.354057	wavelet1.itensity.energy	WT1IE	wavelet1.itensity
59	0	0.720155	wavelet1.itensity.h-entropy	WT1IHE	wavelet1.itensity
60	0	0.0684105	wavelet1.itensity.kurtosis	WT1IK	wavelet1.itensity
61	0	0.174697	wavelet1.itensity.max	WT1IMAX	wavelet1.itensity
62	0	0.781295	wavelet1.itensity.mean absolute deviation	WT1IMAD	wavelet1.itensity
63	1	0.54535	wavelet1.itensity.mean	WT1IMEAN	wavelet1.itensity
64	1	0.86517	wavelet1.itensity.media	WT1IMEDIA	wavelet1.itensity
65	0	0.203139	wavelet1.itensity.min	WT1IMIN	wavelet1.itensity
66	0	0.172637	wavelet1.itensity.range	WT1IR	wavelet1.itensity
67	1	0.401723	wavelet1.itensity.skewness	WT1IS	wavelet1.itensity
68	1	0.485085	wavelet1.itensity.root mean square	WT1IRMS	wavelet1.itensity
69	0	0.291377	wavelet1.itensity.standard-deviation	WT1ISD	wavelet1.itensity
70	0	0.655482	wavelet1.itensity.h-uniformity	WT1IHU	wavelet1.itensity
71	0	0.429955	wavelet1.itensity.var	WT1IV	wavelet1.itensity
72	0	0.768153	wavelet1.itensity.h-mean	WT1IHM	wavelet1.itensity
73	0	0.435307	wavelet1.itensity.h-var	WT1IHV	wavelet1.itensity
74	1	0.484546	wavelet1.itensity.h-skewness	WT1IHS	wavelet1.itensity
75	0	0.385708	wavelet1.itensity.h-kurtosis	WT1IHK	wavelet1.itensity
76	1	0.675037	wavelet1.textures.gray-level co-occurrence matrix.energy	WT1TGLCME	wavelet1.texture
77	0	0.383392	wavelet1.textures.gray-level co-occurrence matrix.contrast	WT1TGLCMCONT	wavelet1.texture
78	0	0.420764	wavelet1.textures.gray-level co-occurrence matrix.entropy	WT1TGLCME	wavelet1.texture
79	0	0.342916	wavelet1.textures.gray-level co-occurrence matrix.homogeneity	WT1TGLCMH	wavelet1.texture
80	0	0.860655	wavelet1.textures.gray-level co-occurrence matrix.correlation	WT1TGLCMCORR	wavelet1.texture
81	0	0.970471	wavelet1.textures.gray-level co-occurrence matrix.sumaverage	WT1TGLCMSA	wavelet1.texture
82	0	0.310818	wavelet1.textures.gray-level co-occurrence matrix.variance	WT1TGLCMV	wavelet1.texture
83	0	0.337915	wavelet1.textures.gray-level co-occurrence matrix.dissimilarity	WT1TGLCMD	wavelet1.texture
84	1	0.665036	wavelet1.textures.gray-level run-length matrix.short run emphasis	WT1TGLRLMSRE	wavelet1.texture
85	0	0.71232	wavelet1.textures.gray-level run-length matrix.long run emphasis	WT1TGLRLMLRE	wavelet1.texture
86	0	0.235824	wavelet1.textures.gray-level run-length matrix.gray-level nonuniformity	WT1TGLRLMGLN	wavelet1.texture
87	0	0.215212	wavelet1.textures.gray-level run-length matrix.run-length nonuniformity	WT1TGLRLMRLN	wavelet1.texture
88	0	0.675537	wavelet1.textures.gray-level run-length matrix.run percentage	WT1TGLRLMRP	wavelet1.texture
89	0	0.998428	wavelet1.textures.gray-level run-length matrix.low gray-level run emphasis	WT1TGLRLMLGRE	wavelet1.texture
90	0	0.900154	wavelet1.textures.gray-level run-length matrix.high gray-level run emphasis	WT1TGLRLMHGRE	wavelet1.texture
91	0	0.970088	wavelet1.textures.gray-level run-length matrix.short run low gray-level emphasis	WT1TGLRLMSRLGE	wavelet1.texture
92	0	0.897029	wavelet1.textures.gray-level run-length matrix.short run high gray-level emphasis	WT1TGLRLMSRHGE	wavelet1.texture
93	1	0.99689	wavelet1.textures.gray-level run-length matrix.long run low gray-level emphasis	WT1TGLRLMLRLGE	wavelet1.texture
94	0	0.913014	wavelet1.textures.gray-level run-length matrix.long run high gray-level emphasis	WT1TGLRLMLRHGE	wavelet1.texture
95	1	0.0664491	wavelet1.textures.gray-level run-length matrix.gray-level variance	WT1TGLRLMGLV	wavelet1.texture
96	0	0.588831	wavelet1.textures.gray-level run-length matrix.run-length variance	WT1TGLRLMRLV	wavelet1.texture
97	0	0.826907	wavelet1.textures.gray-level size zone matrix.small zone emphasis	WT1TGLSZMSZE	wavelet1.texture
98	1	0.0421438	wavelet1.textures.gray-level size zone matrix.large zone emphasis	WT1TGLSZMLZE	wavelet1.texture
99	0	0.482643	wavelet1.textures.gray-level size zone matrix.gray-level nonuniformity	WT1TGLSZMGLN	wavelet1.texture
100	0	0.468242	wavelet1.textures.gray-level size zone matrix.zone-size nonuniformity	WT1TGLSZMZSN	wavelet1.texture
101	1	0.1167	wavelet1.textures.gray-level size zone matrix.zone percentage	WT1TGLSZMZP	wavelet1.texture
102	0	0.767427	wavelet1.textures.gray-level size zone matrix.low gray-level zone emphasis	WT1TGLSZMLGZE	wavelet1.texture
103	0	0.210872	wavelet1.textures.gray-level size zone matrix.high gray-level zone emphasis	WT1TGLSZMHGZE	wavelet1.texture
104	0	0.988992	wavelet1.textures.gray-level size zone matrix.small zone low gray-level emphasis	WT1TGLSZMSZLGE	wavelet1.texture
105	0	0.156436	wavelet1.textures.gray-level size zone matrix.small zone high gray-level emphasis	WT1TGLSZMSZHGE	wavelet1.texture
106	0	0.141089	wavelet1.textures.gray-level size zone matrix.small zone high gray-level emphasis	WT1TGLSZMLZLGE	wavelet1.texture
107	0	0.183651	wavelet1.textures.gray-level size zone matrix.large zone high gray-level emphasis	WT1TGLSZMLZHGE	wavelet1.texture
108	0	0.571651	wavelet1.textures.gray-level size zone matrix.gray-level variance	WT1TGLSZMGLV	wavelet1.texture
109	1	0.387196	wavelet1.textures.gray-level size zone matrix.zone-size variance	WT1TGLSZMZSV	wavelet1.texture
110	0	0.73475	wavelet1.textures.neighbourhood gray-tone difference matrix.coarseness	WT1TNGTDMCOAR	wavelet1.texture
111	0	0.733397	wavelet1.textures.neighbourhood gray-tone difference matrix.contrast	WT1TNGTDMCONT	wavelet1.texture
112	0	0.164077	wavelet1.textures.neighbourhood gray-tone difference matrix.busyness	WT1TNGTDMB	wavelet1.texture
113	1	0.563642	wavelet1.textures.neighbourhood gray-tone difference matrix.complexity	WT1TNGTDMCOMP	wavelet1.texture
114	0	0.608131	wavelet1.textures.neighbourhood gray-tone difference matrix.strength	WT1TNGTDMS	wavelet1.texture
115	1	0.60485	wavelet2.itensity.energy	WT2IE	wavelet2.itensity
116	0	0.755966	wavelet2.itensity.h-entropy	WT2IHE	wavelet2.itensity
117	0	0.0109296	wavelet2.itensity.kurtosis	WT2IK	wavelet2.itensity
118	0	0.121535	wavelet2.itensity.max	WT2IMAX	wavelet2.itensity
119	0	0.812907	wavelet2.itensity.mean absolute deviation	WT2IMAD	wavelet2.itensity
120	0	0.0204847	wavelet2.itensity.mean	WT2IMEAN	wavelet2.itensity
121	0	0.546657	wavelet2.itensity.media	WT2IMEDIA	wavelet2.itensity
122	1	0.0964218	wavelet2.itensity.min	WT2IMIN	wavelet2.itensity
123	0	0.0911112	wavelet2.itensity.range	WT2IR	wavelet2.itensity
124	0	0.00826557	wavelet2.itensity.skewness	WT2IS	wavelet2.itensity
125	1	0.782535	wavelet2.itensity.root mean square	WT2IRMS	wavelet2.itensity
126	0	0.00819858	wavelet2.itensity.standard-deviation	WT2ISD	wavelet2.itensity
127	1	0.700854	wavelet2.itensity.h-uniformity	WT2IHU	wavelet2.itensity
128	0	0.00894563	wavelet2.itensity.var	WT2IV	wavelet2.itensity
129	0	0.871336	wavelet2.itensity.h-mean	WT2IHM	wavelet2.itensity
130	0	0.00890936	wavelet2.itensity.h-var	WT2IHV	wavelet2.itensity
131	1	0.770728	wavelet2.itensity.h-skewness	WT2IHS	wavelet2.itensity
132	1	0.879717	wavelet2.itensity.h-kurtosis	WT2IHK	wavelet2.itensity
133	0	0.339143	wavelet2.textures.gray-level co-occurrence matrix.energy	WT2TGLCME	wavelet2.texture
134	0	0.743747	wavelet2.textures.gray-level co-occurrence matrix.contrast	WT2TGLCMCONT	wavelet2.texture
135	1	0.914897	wavelet2.textures.gray-level co-occurrence matrix.entropy	WT2TGLCME	wavelet2.texture
136	0	0.594854	wavelet2.textures.gray-level co-occurrence matrix.homogeneity	WT2TGLCMH	wavelet2.texture
137	0	0.465078	wavelet2.textures.gray-level co-occurrence matrix.correlation	WT2TGLCMCORR	wavelet2.texture
138	0	0.422825	wavelet2.textures.gray-level co-occurrence matrix.sumaverage	WT2TGLCMSA	wavelet2.texture
139	0	0.685226	wavelet2.textures.gray-level co-occurrence matrix.variance	WT2TGLCMV	wavelet2.texture
140	0	0.810968	wavelet2.textures.gray-level co-occurrence matrix.dissimilarity	WT2TGLCMD	wavelet2.texture
141	0	0.853837	wavelet2.textures.gray-level run-length matrix.short run emphasis	WT2TGLRLMSRE	wavelet2.texture
142	0	0.959186	wavelet2.textures.gray-level run-length matrix.long run emphasis	WT2TGLRLMLRE	wavelet2.texture
143	0	0.203257	wavelet2.textures.gray-level run-length matrix.gray-level nonuniformity	WT2TGLRLMGLN	wavelet2.texture
144	0	0.212305	wavelet2.textures.gray-level run-length matrix.run-length nonuniformity	WT2TGLRLMRLN	wavelet2.texture
145	0	0.949845	wavelet2.textures.gray-level run-length matrix.run percentage	WT2TGLRLMRP	wavelet2.texture
146	0	0.661751	wavelet2.textures.gray-level run-length matrix.low gray-level run emphasis	WT2TGLRLMLGRE	wavelet2.texture
147	0	0.388044	wavelet2.textures.gray-level run-length matrix.high gray-level run emphasis	WT2TGLRLMHGRE	wavelet2.texture
148	0	0.657683	wavelet2.textures.gray-level run-length matrix.short run low gray-level emphasis	WT2TGLRLMSRLGE	wavelet2.texture
149	0	0.379582	wavelet2.textures.gray-level run-length matrix.short run high gray-level emphasis	WT2TGLRLMSRHGE	wavelet2.texture
150	0	0.687569	wavelet2.textures.gray-level run-length matrix.long run low gray-level emphasis	WT2TGLRLMLRLGE	wavelet2.texture
151	1	0.571381	wavelet2.textures.gray-level run-length matrix.long run high gray-level emphasis	WT2TGLRLMLRHGE	wavelet2.texture
152	1	0.939801	wavelet2.textures.gray-level run-length matrix.gray-level variance	WT2TGLRLMGLV	wavelet2.texture
153	1	0.886064	wavelet2.textures.gray-level run-length matrix.run-length variance	WT2TGLRLMRLV	wavelet2.texture
154	1	0.511179	wavelet2.textures.gray-level size zone matrix.small zone emphasis	WT2TGLSZMSZE	wavelet2.texture
155	0	0.0753414	wavelet2.textures.gray-level size zone matrix.large zone emphasis	WT2TGLSZMLZE	wavelet2.texture
156	0	0.489898	wavelet2.textures.gray-level size zone matrix.gray-level nonuniformity	WT2TGLSZMGLN	wavelet2.texture
157	0	0.43576	wavelet2.textures.gray-level size zone matrix.zone-size nonuniformity	WT2TGLSZMZSN	wavelet2.texture
158	0	0.0372861	wavelet2.textures.gray-level size zone matrix.zone percentage	WT2TGLSZMZP	wavelet2.texture
159	0	0.552397	wavelet2.textures.gray-level size zone matrix.low gray-level zone emphasis	WT2TGLSZMLGZE	wavelet2.texture
160	0	0.117378	wavelet2.textures.gray-level size zone matrix.high gray-level zone emphasis	WT2TGLSZMHGZE	wavelet2.texture
161	1	0.744597	wavelet2.textures.gray-level size zone matrix.small zone low gray-level emphasis	WT2TGLSZMSZLGE	wavelet2.texture
162	0	0.253553	wavelet2.textures.gray-level size zone matrix.small zone high gray-level emphasis	WT2TGLSZMSZHGE	wavelet2.texture
163	0	0.072678	wavelet2.textures.gray-level size zone matrix.small zone high gray-level emphasis	WT2TGLSZMLZLGE	wavelet2.texture
164	0	0.078995	wavelet2.textures.gray-level size zone matrix.large zone high gray-level emphasis	WT2TGLSZMLZHGE	wavelet2.texture
165	0	0.764011	wavelet2.textures.gray-level size zone matrix.gray-level variance	WT2TGLSZMGLV	wavelet2.texture
166	0	0.240922	wavelet2.textures.gray-level size zone matrix.zone-size variance	WT2TGLSZMZSV	wavelet2.texture
167	0	0.696074	wavelet2.textures.neighbourhood gray-tone difference matrix.coarseness	WT2TNGTDMCOAR	wavelet2.texture
168	0	0.534346	wavelet2.textures.neighbourhood gray-tone difference matrix.contrast	WT2TNGTDMCONT	wavelet2.texture
169	0	0.13443	wavelet2.textures.neighbourhood gray-tone difference matrix.busyness	WT2TNGTDMB	wavelet2.texture
170	0	0.56673	wavelet2.textures.neighbourhood gray-tone difference matrix.complexity	WT2TNGTDMCOMP	wavelet2.texture
171	0	0.805273	wavelet2.textures.neighbourhood gray-tone difference matrix.strength	WT2TNGTDMS	wavelet2.texture
172	0	0.960013	wavelet3.itensity.energy	WT3IE	wavelet3.itensity
173	0	0.175873	wavelet3.itensity.h-entropy	WT3IHE	wavelet3.itensity
174	1	0.0842697	wavelet3.itensity.kurtosis	WT3IK	wavelet3.itensity
175	1	0.234009	wavelet3.itensity.max	WT3IMAX	wavelet3.itensity
176	0	0.298811	wavelet3.itensity.mean absolute deviation	WT3IMAD	wavelet3.itensity
177	0	0.00186069	wavelet3.itensity.mean	WT3IMEAN	wavelet3.itensity
178	0	0.733065	wavelet3.itensity.media	WT3IMEDIA	wavelet3.itensity
179	0	0.113655	wavelet3.itensity.min	WT3IMIN	wavelet3.itensity
180	0	0.139979	wavelet3.itensity.range	WT3IR	wavelet3.itensity
181	0	0.00135341	wavelet3.itensity.skewness	WT3IS	wavelet3.itensity
182	0	0.969819	wavelet3.itensity.root mean square	WT3IRMS	wavelet3.itensity
183	0	0.0013118	wavelet3.itensity.standard-deviation	WT3ISD	wavelet3.itensity
184	0	0.439927	wavelet3.itensity.h-uniformity	WT3IHU	wavelet3.itensity
185	0	0.0020951	wavelet3.itensity.var	WT3IV	wavelet3.itensity
186	0	0.435146	wavelet3.itensity.h-mean	WT3IHM	wavelet3.itensity
187	0	0.00222288	wavelet3.itensity.h-var	WT3IHV	wavelet3.itensity
188	0	0.97492	wavelet3.itensity.h-skewness	WT3IHS	wavelet3.itensity
189	0	0.175338	wavelet3.itensity.h-kurtosis	WT3IHK	wavelet3.itensity
190	1	0.362294	wavelet3.textures.gray-level co-occurrence matrix.energy	WT3TGLCME	wavelet3.texture
191	0	0.618441	wavelet3.textures.gray-level co-occurrence matrix.contrast	WT3TGLCMCONT	wavelet3.texture
192	0	0.509793	wavelet3.textures.gray-level co-occurrence matrix.entropy	WT3TGLCME	wavelet3.texture
193	0	0.275604	wavelet3.textures.gray-level co-occurrence matrix.homogeneity	WT3TGLCMH	wavelet3.texture
194	0	0.367361	wavelet3.textures.gray-level co-occurrence matrix.correlation	WT3TGLCMCORR	wavelet3.texture
195	1	0.722867	wavelet3.textures.gray-level co-occurrence matrix.sumaverage	WT3TGLCMSA	wavelet3.texture
196	0	0.684863	wavelet3.textures.gray-level co-occurrence matrix.variance	WT3TGLCMV	wavelet3.texture
197	0	0.534275	wavelet3.textures.gray-level co-occurrence matrix.dissimilarity	WT3TGLCMD	wavelet3.texture
198	0	0.998874	wavelet3.textures.gray-level run-length matrix.short run emphasis	WT3TGLRLMSRE	wavelet3.texture
199	0	0.971602	wavelet3.textures.gray-level run-length matrix.long run emphasis	WT3TGLRLMLRE	wavelet3.texture
200	0	0.239849	wavelet3.textures.gray-level run-length matrix.gray-level nonuniformity	WT3TGLRLMGLN	wavelet3.texture
201	0	0.199733	wavelet3.textures.gray-level run-length matrix.run-length nonuniformity	WT3TGLRLMRLN	wavelet3.texture
202	0	0.981799	wavelet3.textures.gray-level run-length matrix.run percentage	WT3TGLRLMRP	wavelet3.texture
203	0	0.798447	wavelet3.textures.gray-level run-length matrix.low gray-level run emphasis	WT3TGLRLMLGRE	wavelet3.texture
204	0	0.939568	wavelet3.textures.gray-level run-length matrix.high gray-level run emphasis	WT3TGLRLMHGRE	wavelet3.texture
205	0	0.784812	wavelet3.textures.gray-level run-length matrix.short run low gray-level emphasis	WT3TGLRLMSRLGE	wavelet3.texture
206	0	0.937617	wavelet3.textures.gray-level run-length matrix.short run high gray-level emphasis	WT3TGLRLMSRHGE	wavelet3.texture
207	0	0.867994	wavelet3.textures.gray-level run-length matrix.long run low gray-level emphasis	WT3TGLRLMLRLGE	wavelet3.texture
208	0	0.964626	wavelet3.textures.gray-level run-length matrix.long run high gray-level emphasis	WT3TGLRLMLRHGE	wavelet3.texture
209	0	0.49583	wavelet3.textures.gray-level run-length matrix.gray-level variance	WT3TGLRLMGLV	wavelet3.texture
210	0	0.566244	wavelet3.textures.gray-level run-length matrix.run-length variance	WT3TGLRLMRLV	wavelet3.texture
211	0	0.38025	wavelet3.textures.gray-level size zone matrix.small zone emphasis	WT3TGLSZMSZE	wavelet3.texture
212	0	0.0837123	wavelet3.textures.gray-level size zone matrix.large zone emphasis	WT3TGLSZMLZE	wavelet3.texture
213	0	0.5001	wavelet3.textures.gray-level size zone matrix.gray-level nonuniformity	WT3TGLSZMGLN	wavelet3.texture
214	0	0.352685	wavelet3.textures.gray-level size zone matrix.zone-size nonuniformity	WT3TGLSZMZSN	wavelet3.texture
215	1	0.327645	wavelet3.textures.gray-level size zone matrix.zone percentage	WT3TGLSZMZP	wavelet3.texture
216	1	0.522655	wavelet3.textures.gray-level size zone matrix.low gray-level zone emphasis	WT3TGLSZMLGZE	wavelet3.texture
217	0	0.881144	wavelet3.textures.gray-level size zone matrix.high gray-level zone emphasis	WT3TGLSZMHGZE	wavelet3.texture
218	0	0.386663	wavelet3.textures.gray-level size zone matrix.small zone low gray-level emphasis	WT3TGLSZMSZLGE	wavelet3.texture
219	1	0.939487	wavelet3.textures.gray-level size zone matrix.small zone high gray-level emphasis	WT3TGLSZMSZHGE	wavelet3.texture
220	0	0.0810067	wavelet3.textures.gray-level size zone matrix.small zone high gray-level emphasis	WT3TGLSZMLZLGE	wavelet3.texture
221	0	0.0838873	wavelet3.textures.gray-level size zone matrix.large zone high gray-level emphasis	WT3TGLSZMLZHGE	wavelet3.texture
222	1	0.862913	wavelet3.textures.gray-level size zone matrix.gray-level variance	WT3TGLSZMGLV	wavelet3.texture
223	0	0.767419	wavelet3.textures.gray-level size zone matrix.zone-size variance	WT3TGLSZMZSV	wavelet3.texture
224	0	0.73165	wavelet3.textures.neighbourhood gray-tone difference matrix.coarseness	WT3TNGTDMCOAR	wavelet3.texture
225	0	0.506163	wavelet3.textures.neighbourhood gray-tone difference matrix.contrast	WT3TNGTDMCONT	wavelet3.texture
226	0	0.149571	wavelet3.textures.neighbourhood gray-tone difference matrix.busyness	WT3TNGTDMB	wavelet3.texture
227	0	0.758805	wavelet3.textures.neighbourhood gray-tone difference matrix.complexity	WT3TNGTDMCOMP	wavelet3.texture
228	1	0.822507	wavelet3.textures.neighbourhood gray-tone difference matrix.strength	WT3TNGTDMS	wavelet3.texture
229	0	0.848842	wavelet4.itensity.energy	WT4IE	wavelet4.itensity
230	0	0.835848	wavelet4.itensity.h-entropy	WT4IHE	wavelet4.itensity
231	0	0.00135858	wavelet4.itensity.kurtosis	WT4IK	wavelet4.itensity
232	1	0.0225431	wavelet4.itensity.max	WT4IMAX	wavelet4.itensity
233	0	0.852389	wavelet4.itensity.mean absolute deviation	WT4IMAD	wavelet4.itensity
234	0	0.000569069	wavelet4.itensity.mean	WT4IMEAN	wavelet4.itensity
235	1	0.789269	wavelet4.itensity.media	WT4IMEDIA	wavelet4.itensity
236	0	0.0340851	wavelet4.itensity.min	WT4IMIN	wavelet4.itensity
237	0	0.0200098	wavelet4.itensity.range	WT4IR	wavelet4.itensity
238	0	0.000280608	wavelet4.itensity.skewness	WT4IS	wavelet4.itensity
239	0	0.924653	wavelet4.itensity.root mean square	WT4IRMS	wavelet4.itensity
240	0	0.000272709	wavelet4.itensity.standard-deviation	WT4ISD	wavelet4.itensity
241	1	0.657175	wavelet4.itensity.h-uniformity	WT4IHU	wavelet4.itensity
242	0	0.000168012	wavelet4.itensity.var	WT4IV	wavelet4.itensity
243	1	0.739198	wavelet4.itensity.h-mean	WT4IHM	wavelet4.itensity
244	0	0.000178535	wavelet4.itensity.h-var	WT4IHV	wavelet4.itensity
245	0	0.931774	wavelet4.itensity.h-skewness	WT4IHS	wavelet4.itensity
246	1	0.788305	wavelet4.itensity.h-kurtosis	WT4IHK	wavelet4.itensity
247	0	0.992833	wavelet4.textures.gray-level co-occurrence matrix.energy	WT4TGLCME	wavelet4.texture
248	0	0.807505	wavelet4.textures.gray-level co-occurrence matrix.contrast	WT4TGLCMCONT	wavelet4.texture
249	0	0.968165	wavelet4.textures.gray-level co-occurrence matrix.entropy	WT4TGLCME	wavelet4.texture
250	0	0.848274	wavelet4.textures.gray-level co-occurrence matrix.homogeneity	WT4TGLCMH	wavelet4.texture
251	1	0.28373	wavelet4.textures.gray-level co-occurrence matrix.correlation	WT4TGLCMCORR	wavelet4.texture
252	0	0.378472	wavelet4.textures.gray-level co-occurrence matrix.sumaverage	WT4TGLCMSA	wavelet4.texture
253	0	0.849289	wavelet4.textures.gray-level co-occurrence matrix.variance	WT4TGLCMV	wavelet4.texture
254	0	0.977406	wavelet4.textures.gray-level co-occurrence matrix.dissimilarity	WT4TGLCMD	wavelet4.texture
255	0	0.558207	wavelet4.textures.gray-level run-length matrix.short run emphasis	WT4TGLRLMSRE	wavelet4.texture
256	0	0.584373	wavelet4.textures.gray-level run-length matrix.long run emphasis	WT4TGLRLMLRE	wavelet4.texture
257	0	0.198595	wavelet4.textures.gray-level run-length matrix.gray-level nonuniformity	WT4TGLRLMGLN	wavelet4.texture
258	0	0.205136	wavelet4.textures.gray-level run-length matrix.run-length nonuniformity	WT4TGLRLMRLN	wavelet4.texture
259	0	0.574525	wavelet4.textures.gray-level run-length matrix.run percentage	WT4TGLRLMRP	wavelet4.texture
260	0	0.889568	wavelet4.textures.gray-level run-length matrix.low gray-level run emphasis	WT4TGLRLMLGRE	wavelet4.texture
261	0	0.544462	wavelet4.textures.gray-level run-length matrix.high gray-level run emphasis	WT4TGLRLMHGRE	wavelet4.texture
262	0	0.894485	wavelet4.textures.gray-level run-length matrix.short run low gray-level emphasis	WT4TGLRLMSRLGE	wavelet4.texture
263	0	0.628746	wavelet4.textures.gray-level run-length matrix.short run high gray-level emphasis	WT4TGLRLMSRHGE	wavelet4.texture
264	0	0.868534	wavelet4.textures.gray-level run-length matrix.long run low gray-level emphasis	WT4TGLRLMLRLGE	wavelet4.texture
265	1	0.331388	wavelet4.textures.gray-level run-length matrix.long run high gray-level emphasis	WT4TGLRLMLRHGE	wavelet4.texture
266	1	0.518301	wavelet4.textures.gray-level run-length matrix.gray-level variance	WT4TGLRLMGLV	wavelet4.texture
267	1	0.586179	wavelet4.textures.gray-level run-length matrix.run-length variance	WT4TGLRLMRLV	wavelet4.texture
268	1	0.159652	wavelet4.textures.gray-level size zone matrix.small zone emphasis	WT4TGLSZMSZE	wavelet4.texture
269	0	0.11293	wavelet4.textures.gray-level size zone matrix.large zone emphasis	WT4TGLSZMLZE	wavelet4.texture
270	0	0.4926	wavelet4.textures.gray-level size zone matrix.gray-level nonuniformity	WT4TGLSZMGLN	wavelet4.texture
271	0	0.365845	wavelet4.textures.gray-level size zone matrix.zone-size nonuniformity	WT4TGLSZMZSN	wavelet4.texture
272	0	0.397683	wavelet4.textures.gray-level size zone matrix.zone percentage	WT4TGLSZMZP	wavelet4.texture
273	0	0.753828	wavelet4.textures.gray-level size zone matrix.low gray-level zone emphasis	WT4TGLSZMLGZE	wavelet4.texture
274	0	0.568394	wavelet4.textures.gray-level size zone matrix.high gray-level zone emphasis	WT4TGLSZMHGZE	wavelet4.texture
275	0	0.767465	wavelet4.textures.gray-level size zone matrix.small zone low gray-level emphasis	WT4TGLSZMSZLGE	wavelet4.texture
276	1	0.460295	wavelet4.textures.gray-level size zone matrix.small zone high gray-level emphasis	WT4TGLSZMSZHGE	wavelet4.texture
277	0	0.123884	wavelet4.textures.gray-level size zone matrix.small zone high gray-level emphasis	WT4TGLSZMLZLGE	wavelet4.texture
278	0	0.102327	wavelet4.textures.gray-level size zone matrix.large zone high gray-level emphasis	WT4TGLSZMLZHGE	wavelet4.texture
279	0	0.707557	wavelet4.textures.gray-level size zone matrix.gray-level variance	WT4TGLSZMGLV	wavelet4.texture
280	0	0.519175	wavelet4.textures.gray-level size zone matrix.zone-size variance	WT4TGLSZMZSV	wavelet4.texture
281	0	0.677882	wavelet4.textures.neighbourhood gray-tone difference matrix.coarseness	WT4TNGTDMCOAR	wavelet4.texture
282	0	0.401425	wavelet4.textures.neighbourhood gray-tone difference matrix.contrast	WT4TNGTDMCONT	wavelet4.texture
283	0	0.152221	wavelet4.textures.neighbourhood gray-tone difference matrix.busyness	WT4TNGTDMB	wavelet4.texture
284	0	0.573793	wavelet4.textures.neighbourhood gray-tone difference matrix.complexity	WT4TNGTDMCOMP	wavelet4.texture
285	0	0.681098	wavelet4.textures.neighbourhood gray-tone difference matrix.strength	WT4TNGTDMS	wavelet4.texture
286	0	0.81397	wavelet5.itensity.energy	WT5IE	wavelet5.itensity
287	0	0.691337	wavelet5.itensity.h-entropy	WT5IHE	wavelet5.itensity
288	0	0.016905	wavelet5.itensity.kurtosis	WT5IK	wavelet5.itensity
289	0	0.0798818	wavelet5.itensity.max	WT5IMAX	wavelet5.itensity
290	1	0.401395	wavelet5.itensity.mean absolute deviation	WT5IMAD	wavelet5.itensity
291	0	0.0107312	wavelet5.itensity.mean	WT5IMEAN	wavelet5.itensity
292	1	0.450094	wavelet5.itensity.media	WT5IMEDIA	wavelet5.itensity
293	0	0.222533	wavelet5.itensity.min	WT5IMIN	wavelet5.itensity
294	0	0.101662	wavelet5.itensity.range	WT5IR	wavelet5.itensity
295	0	0.00183056	wavelet5.itensity.skewness	WT5IS	wavelet5.itensity
296	0	0.523611	wavelet5.itensity.root mean square	WT5IRMS	wavelet5.itensity
297	0	0.00314338	wavelet5.itensity.standard-deviation	WT5ISD	wavelet5.itensity
298	1	0.361232	wavelet5.itensity.h-uniformity	WT5IHU	wavelet5.itensity
299	0	0.0050133	wavelet5.itensity.var	WT5IV	wavelet5.itensity
300	0	0.424134	wavelet5.itensity.h-mean	WT5IHM	wavelet5.itensity
301	0	0.0050237	wavelet5.itensity.h-var	WT5IHV	wavelet5.itensity
302	0	0.508765	wavelet5.itensity.h-skewness	WT5IHS	wavelet5.itensity
303	0	0.912067	wavelet5.itensity.h-kurtosis	WT5IHK	wavelet5.itensity
304	1	0.106145	wavelet5.textures.gray-level co-occurrence matrix.energy	WT5TGLCME	wavelet5.texture
305	0	0.340433	wavelet5.textures.gray-level co-occurrence matrix.contrast	WT5TGLCMCONT	wavelet5.texture
306	0	0.208639	wavelet5.textures.gray-level co-occurrence matrix.entropy	WT5TGLCME	wavelet5.texture
307	0	0.114596	wavelet5.textures.gray-level co-occurrence matrix.homogeneity	WT5TGLCMH	wavelet5.texture
308	0	0.259281	wavelet5.textures.gray-level co-occurrence matrix.correlation	WT5TGLCMCORR	wavelet5.texture
309	0	0.549702	wavelet5.textures.gray-level co-occurrence matrix.sumaverage	WT5TGLCMSA	wavelet5.texture
310	0	0.187694	wavelet5.textures.gray-level co-occurrence matrix.variance	WT5TGLCMV	wavelet5.texture
311	0	0.851639	wavelet5.textures.gray-level co-occurrence matrix.dissimilarity	WT5TGLCMD	wavelet5.texture
312	0	0.185184	wavelet5.textures.gray-level run-length matrix.short run emphasis	WT5TGLRLMSRE	wavelet5.texture
313	0	0.204173	wavelet5.textures.gray-level run-length matrix.long run emphasis	WT5TGLRLMLRE	wavelet5.texture
314	0	0.306162	wavelet5.textures.gray-level run-length matrix.gray-level nonuniformity	WT5TGLRLMGLN	wavelet5.texture
315	0	0.208798	wavelet5.textures.gray-level run-length matrix.run-length nonuniformity	WT5TGLRLMRLN	wavelet5.texture
316	0	0.214177	wavelet5.textures.gray-level run-length matrix.run percentage	WT5TGLRLMRP	wavelet5.texture
317	1	0.0929232	wavelet5.textures.gray-level run-length matrix.low gray-level run emphasis	WT5TGLRLMLGRE	wavelet5.texture
318	0	0.933788	wavelet5.textures.gray-level run-length matrix.high gray-level run emphasis	WT5TGLRLMHGRE	wavelet5.texture
319	1	0.100143	wavelet5.textures.gray-level run-length matrix.short run low gray-level emphasis	WT5TGLRLMSRLGE	wavelet5.texture
320	0	0.973991	wavelet5.textures.gray-level run-length matrix.short run high gray-level emphasis	WT5TGLRLMSRHGE	wavelet5.texture
321	0	0.0754995	wavelet5.textures.gray-level run-length matrix.long run low gray-level emphasis	WT5TGLRLMLRLGE	wavelet5.texture
322	0	0.73259	wavelet5.textures.gray-level run-length matrix.long run high gray-level emphasis	WT5TGLRLMLRHGE	wavelet5.texture
323	1	0.990141	wavelet5.textures.gray-level run-length matrix.gray-level variance	WT5TGLRLMGLV	wavelet5.texture
324	0	0.719636	wavelet5.textures.gray-level run-length matrix.run-length variance	WT5TGLRLMRLV	wavelet5.texture
325	1	0.445597	wavelet5.textures.gray-level size zone matrix.small zone emphasis	WT5TGLSZMSZE	wavelet5.texture
326	0	0.0686039	wavelet5.textures.gray-level size zone matrix.large zone emphasis	WT5TGLSZMLZE	wavelet5.texture
327	0	0.317064	wavelet5.textures.gray-level size zone matrix.gray-level nonuniformity	WT5TGLSZMGLN	wavelet5.texture
328	0	0.308471	wavelet5.textures.gray-level size zone matrix.zone-size nonuniformity	WT5TGLSZMZSN	wavelet5.texture
329	1	0.862168	wavelet5.textures.gray-level size zone matrix.zone percentage	WT5TGLSZMZP	wavelet5.texture
330	1	0.141926	wavelet5.textures.gray-level size zone matrix.low gray-level zone emphasis	WT5TGLSZMLGZE	wavelet5.texture
331	0	0.966148	wavelet5.textures.gray-level size zone matrix.high gray-level zone emphasis	WT5TGLSZMHGZE	wavelet5.texture
332	0	0.84651	wavelet5.textures.gray-level size zone matrix.small zone low gray-level emphasis	WT5TGLSZMSZLGE	wavelet5.texture
333	0	0.45375	wavelet5.textures.gray-level size zone matrix.small zone high gray-level emphasis	WT5TGLSZMSZHGE	wavelet5.texture
334	0	0.802622	wavelet5.textures.gray-level size zone matrix.small zone high gray-level emphasis	WT5TGLSZMLZLGE	wavelet5.texture
335	1	0.122368	wavelet5.textures.gray-level size zone matrix.large zone high gray-level emphasis	WT5TGLSZMLZHGE	wavelet5.texture
336	0	0.513467	wavelet5.textures.gray-level size zone matrix.gray-level variance	WT5TGLSZMGLV	wavelet5.texture
337	1	0.595258	wavelet5.textures.gray-level size zone matrix.zone-size variance	WT5TGLSZMZSV	wavelet5.texture
338	0	0.574135	wavelet5.textures.neighbourhood gray-tone difference matrix.coarseness	WT5TNGTDMCOAR	wavelet5.texture
339	0	0.232815	wavelet5.textures.neighbourhood gray-tone difference matrix.contrast	WT5TNGTDMCONT	wavelet5.texture
340	0	0.232009	wavelet5.textures.neighbourhood gray-tone difference matrix.busyness	WT5TNGTDMB	wavelet5.texture
341	0	0.431647	wavelet5.textures.neighbourhood gray-tone difference matrix.complexity	WT5TNGTDMCOMP	wavelet5.texture
342	0	0.378999	wavelet5.textures.neighbourhood gray-tone difference matrix.strength	WT5TNGTDMS	wavelet5.texture
343	0	0.549608	wavelet6.itensity.energy	WT6IE	wavelet6.itensity
344	0	0.388338	wavelet6.itensity.h-entropy	WT6IHE	wavelet6.itensity
345	0	0.0598849	wavelet6.itensity.kurtosis	WT6IK	wavelet6.itensity
346	0	0.4586	wavelet6.itensity.max	WT6IMAX	wavelet6.itensity
347	0	0.856489	wavelet6.itensity.mean absolute deviation	WT6IMAD	wavelet6.itensity
348	0	0.0542768	wavelet6.itensity.mean	WT6IMEAN	wavelet6.itensity
349	0	0.601857	wavelet6.itensity.media	WT6IMEDIA	wavelet6.itensity
350	1	0.0555131	wavelet6.itensity.min	WT6IMIN	wavelet6.itensity
351	0	0.174836	wavelet6.itensity.range	WT6IR	wavelet6.itensity
352	0	0.0532757	wavelet6.itensity.skewness	WT6IS	wavelet6.itensity
353	0	0.212013	wavelet6.itensity.root mean square	WT6IRMS	wavelet6.itensity
354	0	0.052904	wavelet6.itensity.standard-deviation	WT6ISD	wavelet6.itensity
355	0	0.217086	wavelet6.itensity.h-uniformity	WT6IHU	wavelet6.itensity
356	0	0.0395764	wavelet6.itensity.var	WT6IV	wavelet6.itensity
357	0	0.813574	wavelet6.itensity.h-mean	WT6IHM	wavelet6.itensity
358	0	0.0387978	wavelet6.itensity.h-var	WT6IHV	wavelet6.itensity
359	0	0.216993	wavelet6.itensity.h-skewness	WT6IHS	wavelet6.itensity
360	0	0.951921	wavelet6.itensity.h-kurtosis	WT6IHK	wavelet6.itensity
361	0	0.286333	wavelet6.textures.gray-level co-occurrence matrix.energy	WT6TGLCME	wavelet6.texture
362	0	0.519861	wavelet6.textures.gray-level co-occurrence matrix.contrast	WT6TGLCMCONT	wavelet6.texture
363	0	0.557601	wavelet6.textures.gray-level co-occurrence matrix.entropy	WT6TGLCME	wavelet6.texture
364	0	0.201046	wavelet6.textures.gray-level co-occurrence matrix.homogeneity	WT6TGLCMH	wavelet6.texture
365	0	0.535921	wavelet6.textures.gray-level co-occurrence matrix.correlation	WT6TGLCMCORR	wavelet6.texture
366	0	0.515786	wavelet6.textures.gray-level co-occurrence matrix.sumaverage	WT6TGLCMSA	wavelet6.texture
367	0	0.569036	wavelet6.textures.gray-level co-occurrence matrix.variance	WT6TGLCMV	wavelet6.texture
368	0	0.451368	wavelet6.textures.gray-level co-occurrence matrix.dissimilarity	WT6TGLCMD	wavelet6.texture
369	0	0.890403	wavelet6.textures.gray-level run-length matrix.short run emphasis	WT6TGLRLMSRE	wavelet6.texture
370	0	0.744359	wavelet6.textures.gray-level run-length matrix.long run emphasis	WT6TGLRLMLRE	wavelet6.texture
371	0	0.253126	wavelet6.textures.gray-level run-length matrix.gray-level nonuniformity	WT6TGLRLMGLN	wavelet6.texture
372	0	0.204516	wavelet6.textures.gray-level run-length matrix.run-length nonuniformity	WT6TGLRLMRLN	wavelet6.texture
373	0	0.835936	wavelet6.textures.gray-level run-length matrix.run percentage	WT6TGLRLMRP	wavelet6.texture
374	0	0.911578	wavelet6.textures.gray-level run-length matrix.low gray-level run emphasis	WT6TGLRLMLGRE	wavelet6.texture
375	1	0.374641	wavelet6.textures.gray-level run-length matrix.high gray-level run emphasis	WT6TGLRLMHGRE	wavelet6.texture
376	0	0.889369	wavelet6.textures.gray-level run-length matrix.short run low gray-level emphasis	WT6TGLRLMSRLGE	wavelet6.texture
377	0	0.403493	wavelet6.textures.gray-level run-length matrix.short run high gray-level emphasis	WT6TGLRLMSRHGE	wavelet6.texture
378	0	0.982622	wavelet6.textures.gray-level run-length matrix.long run low gray-level emphasis	WT6TGLRLMLRLGE	wavelet6.texture
379	1	0.445234	wavelet6.textures.gray-level run-length matrix.long run high gray-level emphasis	WT6TGLRLMLRHGE	wavelet6.texture
380	0	0.800801	wavelet6.textures.gray-level run-length matrix.gray-level variance	WT6TGLRLMGLV	wavelet6.texture
381	0	0.861238	wavelet6.textures.gray-level run-length matrix.run-length variance	WT6TGLRLMRLV	wavelet6.texture
382	0	0.593299	wavelet6.textures.gray-level size zone matrix.small zone emphasis	WT6TGLSZMSZE	wavelet6.texture
383	0	0.0988302	wavelet6.textures.gray-level size zone matrix.large zone emphasis	WT6TGLSZMLZE	wavelet6.texture
384	0	0.37829	wavelet6.textures.gray-level size zone matrix.gray-level nonuniformity	WT6TGLSZMGLN	wavelet6.texture
385	0	0.305674	wavelet6.textures.gray-level size zone matrix.zone-size nonuniformity	WT6TGLSZMZSN	wavelet6.texture
386	0	0.892633	wavelet6.textures.gray-level size zone matrix.zone percentage	WT6TGLSZMZP	wavelet6.texture
387	0	0.626721	wavelet6.textures.gray-level size zone matrix.low gray-level zone emphasis	WT6TGLSZMLGZE	wavelet6.texture
388	0	0.878641	wavelet6.textures.gray-level size zone matrix.high gray-level zone emphasis	WT6TGLSZMHGZE	wavelet6.texture
389	1	0.392867	wavelet6.textures.gray-level size zone matrix.small zone low gray-level emphasis	WT6TGLSZMSZLGE	wavelet6.texture
390	0	0.668408	wavelet6.textures.gray-level size zone matrix.small zone high gray-level emphasis	WT6TGLSZMSZHGE	wavelet6.texture
391	0	0.094297	wavelet6.textures.gray-level size zone matrix.small zone high gray-level emphasis	WT6TGLSZMLZLGE	wavelet6.texture
392	0	0.101719	wavelet6.textures.gray-level size zone matrix.large zone high gray-level emphasis	WT6TGLSZMLZHGE	wavelet6.texture
393	0	0.49437	wavelet6.textures.gray-level size zone matrix.gray-level variance	WT6TGLSZMGLV	wavelet6.texture
394	0	0.599319	wavelet6.textures.gray-level size zone matrix.zone-size variance	WT6TGLSZMZSV	wavelet6.texture
395	0	0.844266	wavelet6.textures.neighbourhood gray-tone difference matrix.coarseness	WT6TNGTDMCOAR	wavelet6.texture
396	0	0.377019	wavelet6.textures.neighbourhood gray-tone difference matrix.contrast	WT6TNGTDMCONT	wavelet6.texture
397	0	0.155502	wavelet6.textures.neighbourhood gray-tone difference matrix.busyness	WT6TNGTDMB	wavelet6.texture
398	0	0.616566	wavelet6.textures.neighbourhood gray-tone difference matrix.complexity	WT6TNGTDMCOMP	wavelet6.texture
399	1	0.780995	wavelet6.textures.neighbourhood gray-tone difference matrix.strength	WT6TNGTDMS	wavelet6.texture
400	0	0.948783	wavelet7.itensity.energy	WT7IE	wavelet7.itensity
401	1	0.152991	wavelet7.itensity.h-entropy	WT7IHE	wavelet7.itensity
402	1	0.00460647	wavelet7.itensity.kurtosis	WT7IK	wavelet7.itensity
403	0	0.263763	wavelet7.itensity.max	WT7IMAX	wavelet7.itensity
404	0	0.932614	wavelet7.itensity.mean absolute deviation	WT7IMAD	wavelet7.itensity
405	0	0.00381889	wavelet7.itensity.mean	WT7IMEAN	wavelet7.itensity
406	1	0.176907	wavelet7.itensity.media	WT7IMEDIA	wavelet7.itensity
407	0	0.0717893	wavelet7.itensity.min	WT7IMIN	wavelet7.itensity
408	0	0.127124	wavelet7.itensity.range	WT7IR	wavelet7.itensity
409	0	0.00221553	wavelet7.itensity.skewness	WT7IS	wavelet7.itensity
410	1	0.680566	wavelet7.itensity.root mean square	WT7IRMS	wavelet7.itensity
411	0	0.0022327	wavelet7.itensity.standard-deviation	WT7ISD	wavelet7.itensity
412	1	0.478645	wavelet7.itensity.h-uniformity	WT7IHU	wavelet7.itensity
413	0	0.00242723	wavelet7.itensity.var	WT7IV	wavelet7.itensity
414	1	0.845114	wavelet7.itensity.h-mean	WT7IHM	wavelet7.itensity
415	0	0.00240557	wavelet7.itensity.h-var	WT7IHV	wavelet7.itensity
416	1	0.689527	wavelet7.itensity.h-skewness	WT7IHS	wavelet7.itensity
417	1	0.87957	wavelet7.itensity.h-kurtosis	WT7IHK	wavelet7.itensity
418	0	0.807513	wavelet7.textures.gray-level co-occurrence matrix.energy	WT7TGLCME	wavelet7.texture
419	0	0.613862	wavelet7.textures.gray-level co-occurrence matrix.contrast	WT7TGLCMCONT	wavelet7.texture
420	0	0.841219	wavelet7.textures.gray-level co-occurrence matrix.entropy	WT7TGLCME	wavelet7.texture
421	0	0.954254	wavelet7.textures.gray-level co-occurrence matrix.homogeneity	WT7TGLCMH	wavelet7.texture
422	0	0.602463	wavelet7.textures.gray-level co-occurrence matrix.correlation	WT7TGLCMCORR	wavelet7.texture
423	0	0.400232	wavelet7.textures.gray-level co-occurrence matrix.sumaverage	WT7TGLCMSA	wavelet7.texture
424	0	0.537735	wavelet7.textures.gray-level co-occurrence matrix.variance	WT7TGLCMV	wavelet7.texture
425	0	0.635452	wavelet7.textures.gray-level co-occurrence matrix.dissimilarity	WT7TGLCMD	wavelet7.texture
426	0	0.39666	wavelet7.textures.gray-level run-length matrix.short run emphasis	WT7TGLRLMSRE	wavelet7.texture
427	1	0.70091	wavelet7.textures.gray-level run-length matrix.long run emphasis	WT7TGLRLMLRE	wavelet7.texture
428	0	0.28179	wavelet7.textures.gray-level run-length matrix.gray-level nonuniformity	WT7TGLRLMGLN	wavelet7.texture
429	0	0.190327	wavelet7.textures.gray-level run-length matrix.run-length nonuniformity	WT7TGLRLMRLN	wavelet7.texture
430	0	0.46242	wavelet7.textures.gray-level run-length matrix.run percentage	WT7TGLRLMRP	wavelet7.texture
431	0	0.73576	wavelet7.textures.gray-level run-length matrix.low gray-level run emphasis	WT7TGLRLMLGRE	wavelet7.texture
432	0	0.367409	wavelet7.textures.gray-level run-length matrix.high gray-level run emphasis	WT7TGLRLMHGRE	wavelet7.texture
433	0	0.75875	wavelet7.textures.gray-level run-length matrix.short run low gray-level emphasis	WT7TGLRLMSRLGE	wavelet7.texture
434	0	0.30973	wavelet7.textures.gray-level run-length matrix.short run high gray-level emphasis	WT7TGLRLMSRHGE	wavelet7.texture
435	0	0.64471	wavelet7.textures.gray-level run-length matrix.long run low gray-level emphasis	WT7TGLRLMLRLGE	wavelet7.texture
436	0	0.631553	wavelet7.textures.gray-level run-length matrix.long run high gray-level emphasis	WT7TGLRLMLRHGE	wavelet7.texture
437	1	0.384791	wavelet7.textures.gray-level run-length matrix.gray-level variance	WT7TGLRLMGLV	wavelet7.texture
438	0	0.26762	wavelet7.textures.gray-level run-length matrix.run-length variance	WT7TGLRLMRLV	wavelet7.texture
439	1	0.993635	wavelet7.textures.gray-level size zone matrix.small zone emphasis	WT7TGLSZMSZE	wavelet7.texture
440	0	0.11444	wavelet7.textures.gray-level size zone matrix.large zone emphasis	WT7TGLSZMLZE	wavelet7.texture
441	0	0.384098	wavelet7.textures.gray-level size zone matrix.gray-level nonuniformity	WT7TGLSZMGLN	wavelet7.texture
442	0	0.311052	wavelet7.textures.gray-level size zone matrix.zone-size nonuniformity	WT7TGLSZMZSN	wavelet7.texture
443	0	0.342828	wavelet7.textures.gray-level size zone matrix.zone percentage	WT7TGLSZMZP	wavelet7.texture
444	0	0.733049	wavelet7.textures.gray-level size zone matrix.low gray-level zone emphasis	WT7TGLSZMLGZE	wavelet7.texture
445	0	0.474462	wavelet7.textures.gray-level size zone matrix.high gray-level zone emphasis	WT7TGLSZMHGZE	wavelet7.texture
446	0	0.809992	wavelet7.textures.gray-level size zone matrix.small zone low gray-level emphasis	WT7TGLSZMSZLGE	wavelet7.texture
447	0	0.575728	wavelet7.textures.gray-level size zone matrix.small zone high gray-level emphasis	WT7TGLSZMSZHGE	wavelet7.texture
448	0	0.105861	wavelet7.textures.gray-level size zone matrix.small zone high gray-level emphasis	WT7TGLSZMLZLGE	wavelet7.texture
449	0	0.120487	wavelet7.textures.gray-level size zone matrix.large zone high gray-level emphasis	WT7TGLSZMLZHGE	wavelet7.texture
450	0	0.808126	wavelet7.textures.gray-level size zone matrix.gray-level variance	WT7TGLSZMGLV	wavelet7.texture
451	1	0.411253	wavelet7.textures.gray-level size zone matrix.zone-size variance	WT7TGLSZMZSV	wavelet7.texture
452	1	0.9508	wavelet7.textures.neighbourhood gray-tone difference matrix.coarseness	WT7TNGTDMCOAR	wavelet7.texture
453	0	0.674458	wavelet7.textures.neighbourhood gray-tone difference matrix.contrast	WT7TNGTDMCONT	wavelet7.texture
454	0	0.146819	wavelet7.textures.neighbourhood gray-tone difference matrix.busyness	WT7TNGTDMB	wavelet7.texture
455	1	0.397555	wavelet7.textures.neighbourhood gray-tone difference matrix.complexity	WT7TNGTDMCOMP	wavelet7.texture
456	0	0.931039	wavelet7.textures.neighbourhood gray-tone difference matrix.strength	WT7TNGTDMS	wavelet7.texture
457	0	0.874699	wavelet8.itensity.energy	WT8IE	wavelet8.itensity
458	0	0.0812988	wavelet8.itensity.h-entropy	WT8IHE	wavelet8.itensity
459	0	0.0317263	wavelet8.itensity.kurtosis	WT8IK	wavelet8.itensity
460	1	0.108289	wavelet8.itensity.max	WT8IMAX	wavelet8.itensity
461	0	0.147501	wavelet8.itensity.mean absolute deviation	WT8IMAD	wavelet8.itensity
462	0	0.00220564	wavelet8.itensity.mean	WT8IMEAN	wavelet8.itensity
463	0	0.00570956	wavelet8.itensity.media	WT8IMEDIA	wavelet8.itensity
464	0	0.168581	wavelet8.itensity.min	WT8IMIN	wavelet8.itensity
465	0	0.115721	wavelet8.itensity.range	WT8IR	wavelet8.itensity
466	0	0.00333356	wavelet8.itensity.skewness	WT8IS	wavelet8.itensity
467	0	0.241592	wavelet8.itensity.root mean square	WT8IRMS	wavelet8.itensity
468	0	0.00342312	wavelet8.itensity.standard-deviation	WT8ISD	wavelet8.itensity
469	0	0.199635	wavelet8.itensity.h-uniformity	WT8IHU	wavelet8.itensity
470	0	0.00121081	wavelet8.itensity.var	WT8IV	wavelet8.itensity
471	0	0.141581	wavelet8.itensity.h-mean	WT8IHM	wavelet8.itensity
472	0	0.00118223	wavelet8.itensity.h-var	WT8IHV	wavelet8.itensity
473	0	0.24099	wavelet8.itensity.h-skewness	WT8IHS	wavelet8.itensity
474	0	0.367573	wavelet8.itensity.h-kurtosis	WT8IHK	wavelet8.itensity
475	0	0.877498	wavelet8.textures.gray-level co-occurrence matrix.energy	WT8TGLCME	wavelet8.texture
476	0	0.988803	wavelet8.textures.gray-level co-occurrence matrix.contrast	WT8TGLCMCONT	wavelet8.texture
477	0	0.821047	wavelet8.textures.gray-level co-occurrence matrix.entropy	WT8TGLCME	wavelet8.texture
478	1	0.87596	wavelet8.textures.gray-level co-occurrence matrix.homogeneity	WT8TGLCMH	wavelet8.texture
479	1	0.832632	wavelet8.textures.gray-level co-occurrence matrix.correlation	WT8TGLCMCORR	wavelet8.texture
480	0	0.40226	wavelet8.textures.gray-level co-occurrence matrix.sumaverage	WT8TGLCMSA	wavelet8.texture
481	0	0.994403	wavelet8.textures.gray-level co-occurrence matrix.variance	WT8TGLCMV	wavelet8.texture
482	0	0.991819	wavelet8.textures.gray-level co-occurrence matrix.dissimilarity	WT8TGLCMD	wavelet8.texture
483	1	0.275923	wavelet8.textures.gray-level run-length matrix.short run emphasis	WT8TGLRLMSRE	wavelet8.texture
484	0	0.495121	wavelet8.textures.gray-level run-length matrix.long run emphasis	WT8TGLRLMLRE	wavelet8.texture
485	0	0.253517	wavelet8.textures.gray-level run-length matrix.gray-level nonuniformity	WT8TGLRLMGLN	wavelet8.texture
486	0	0.19795	wavelet8.textures.gray-level run-length matrix.run-length nonuniformity	WT8TGLRLMRLN	wavelet8.texture
487	0	0.429527	wavelet8.textures.gray-level run-length matrix.run percentage	WT8TGLRLMRP	wavelet8.texture
488	0	0.659039	wavelet8.textures.gray-level run-length matrix.low gray-level run emphasis	WT8TGLRLMLGRE	wavelet8.texture
489	0	0.369039	wavelet8.textures.gray-level run-length matrix.high gray-level run emphasis	WT8TGLRLMHGRE	wavelet8.texture
490	0	0.66465	wavelet8.textures.gray-level run-length matrix.short run low gray-level emphasis	WT8TGLRLMSRLGE	wavelet8.texture
491	0	0.477963	wavelet8.textures.gray-level run-length matrix.short run high gray-level emphasis	WT8TGLRLMSRHGE	wavelet8.texture
492	0	0.636772	wavelet8.textures.gray-level run-length matrix.long run low gray-level emphasis	WT8TGLRLMLRLGE	wavelet8.texture
493	0	0.243532	wavelet8.textures.gray-level run-length matrix.long run high gray-level emphasis	WT8TGLRLMLRHGE	wavelet8.texture
494	0	0.91812	wavelet8.textures.gray-level run-length matrix.gray-level variance	WT8TGLRLMGLV	wavelet8.texture
495	1	0.981702	wavelet8.textures.gray-level run-length matrix.run-length variance	WT8TGLRLMRLV	wavelet8.texture
496	1	0.844743	wavelet8.textures.gray-level size zone matrix.small zone emphasis	WT8TGLSZMSZE	wavelet8.texture
497	0	0.152062	wavelet8.textures.gray-level size zone matrix.large zone emphasis	WT8TGLSZMLZE	wavelet8.texture
498	0	0.369638	wavelet8.textures.gray-level size zone matrix.gray-level nonuniformity	WT8TGLSZMGLN	wavelet8.texture
499	0	0.314036	wavelet8.textures.gray-level size zone matrix.zone-size nonuniformity	WT8TGLSZMZSN	wavelet8.texture
500	1	0.139538	wavelet8.textures.gray-level size zone matrix.zone percentage	WT8TGLSZMZP	wavelet8.texture
501	0	0.412426	wavelet8.textures.gray-level size zone matrix.low gray-level zone emphasis	WT8TGLSZMLGZE	wavelet8.texture
502	1	0.558186	wavelet8.textures.gray-level size zone matrix.high gray-level zone emphasis	WT8TGLSZMHGZE	wavelet8.texture
503	0	0.585452	wavelet8.textures.gray-level size zone matrix.small zone low gray-level emphasis	WT8TGLSZMSZLGE	wavelet8.texture
504	0	0.853999	wavelet8.textures.gray-level size zone matrix.small zone high gray-level emphasis	WT8TGLSZMSZHGE	wavelet8.texture
505	1	0.150944	wavelet8.textures.gray-level size zone matrix.small zone high gray-level emphasis	WT8TGLSZMLZLGE	wavelet8.texture
506	0	0.152127	wavelet8.textures.gray-level size zone matrix.large zone high gray-level emphasis	WT8TGLSZMLZHGE	wavelet8.texture
507	0	0.641337	wavelet8.textures.gray-level size zone matrix.gray-level variance	WT8TGLSZMGLV	wavelet8.texture
508	0	0.203879	wavelet8.textures.gray-level size zone matrix.zone-size variance	WT8TGLSZMZSV	wavelet8.texture
509	0	0.911789	wavelet8.textures.neighbourhood gray-tone difference matrix.coarseness	WT8TNGTDMCOAR	wavelet8.texture
510	0	0.847396	wavelet8.textures.neighbourhood gray-tone difference matrix.contrast	WT8TNGTDMCONT	wavelet8.texture
511	0	0.166708	wavelet8.textures.neighbourhood gray-tone difference matrix.busyness	WT8TNGTDMB	wavelet8.texture
512	0	0.430891	wavelet8.textures.neighbourhood gray-tone difference matrix.complexity	WT8TNGTDMCOMP	wavelet8.texture
513	1	0.722092	wavelet8.textures.neighbourhood gray-tone difference matrix.strength	WT8TNGTDMS	wavelet8.texture
514	0	1	Infarct lesions volume		1
515	0	1	Gender		2
516	1	0.003	Age		3
517	1	0.005	Stroke subtypes		4
518	1	1	Alcohol intake		5
519	0	1	Smoking		6
520	0	1	Hypertension		7
521	0	1	Diabetes mellitus		8
522	0	1	Hyperlipemia		9
523	0	1	Atrial fibrillation		10
524	0	1	NIHSS score		11
525	1	0.011	Thrombolysis		12
526	0	1	Embolectomy		13
527	0	1	Previous satin		14
528	0	0.004	Discharge satin		15
529	1	0.022	Discharge anticogulation		16
530	0	1	Discharge antiplatelet		17
531	0	1	Low density lipoprotein		18
532	1	1	Glycosylated hemoglobin		19

## Sheet: final_features_selection
No	selection	P	Features name	Features abbreviation	Features category
2	1	0.44128	image.itensity.h-entropy	IIHE	image.itensity
18	1	0.965352	image.itensity.h-kurtosis	IIHK	image.itensity
22	1	0.944264	image.textures.gray-level co-occurrence matrix.homogeneity	ITGLCMH	image.texture
23	1	0.419045	image.textures.gray-level co-occurrence matrix.correlation	ITGLCMCORR	image.texture
39	1	0.745709	image.textures.gray-level run-length matrix.run-length variance	ITGLRLMRLV	image.texture
47	1	0.720532	image.textures.gray-level size zone matrix.small zone low gray-level emphasis	ITGLSZMSZLGE	image.texture
52	1	0.981974	image.textures.gray-level size zone matrix.zone-size variance	ITGLSZMZSV	image.texture
56	1	0.0448793	image.textures.neighbourhood gray-tone difference matrix.complexity	ITNGTDMCOMP	image.texture
63	1	0.54535	wavelet1.itensity.mean	WT1IMEAN	wavelet1.itensity
64	1	0.86517	wavelet1.itensity.media	WT1IMEDIA	wavelet1.itensity
67	1	0.401723	wavelet1.itensity.skewness	WT1IS	wavelet1.itensity
68	1	0.485085	wavelet1.itensity.root mean square	WT1IRMS	wavelet1.itensity
74	1	0.484546	wavelet1.itensity.h-skewness	WT1IHS	wavelet1.itensity
76	1	0.675037	wavelet1.textures.gray-level co-occurrence matrix.energy	WT1TGLCME	wavelet1.texture
84	1	0.665036	wavelet1.textures.gray-level run-length matrix.short run emphasis	WT1TGLRLMSRE	wavelet1.texture
93	1	0.99689	wavelet1.textures.gray-level run-length matrix.long run low gray-level emphasis	WT1TGLRLMLRLGE	wavelet1.texture
95	1	0.0664491	wavelet1.textures.gray-level run-length matrix.gray-level variance	WT1TGLRLMGLV	wavelet1.texture
98	1	0.0421438	wavelet1.textures.gray-level size zone matrix.large zone emphasis	WT1TGLSZMLZE	wavelet1.texture
101	1	0.1167	wavelet1.textures.gray-level size zone matrix.zone percentage	WT1TGLSZMZP	wavelet1.texture
109	1	0.387196	wavelet1.textures.gray-level size zone matrix.zone-size variance	WT1TGLSZMZSV	wavelet1.texture
113	1	0.563642	wavelet1.textures.neighbourhood gray-tone difference matrix.complexity	WT1TNGTDMCOMP	wavelet1.texture
115	1	0.60485	wavelet2.itensity.energy	WT2IE	wavelet2.itensity
122	1	0.0964218	wavelet2.itensity.min	WT2IMIN	wavelet2.itensity
125	1	0.782535	wavelet2.itensity.root mean square	WT2IRMS	wavelet2.itensity
127	1	0.700854	wavelet2.itensity.h-uniformity	WT2IHU	wavelet2.itensity
131	1	0.770728	wavelet2.itensity.h-skewness	WT2IHS	wavelet2.itensity
132	1	0.879717	wavelet2.itensity.h-kurtosis	WT2IHK	wavelet2.itensity
135	1	0.914897	wavelet2.textures.gray-level co-occurrence matrix.entropy	WT2TGLCME	wavelet2.texture
151	1	0.571381	wavelet2.textures.gray-level run-length matrix.long run high gray-level emphasis	WT2TGLRLMLRHGE	wavelet2.texture
152	1	0.939801	wavelet2.textures.gray-level run-length matrix.gray-level variance	WT2TGLRLMGLV	wavelet2.texture
153	1	0.886064	wavelet2.textures.gray-level run-length matrix.run-length variance	WT2TGLRLMRLV	wavelet2.texture
154	1	0.511179	wavelet2.textures.gray-level size zone matrix.small zone emphasis	WT2TGLSZMSZE	wavelet2.texture
161	1	0.744597	wavelet2.textures.gray-level size zone matrix.small zone low gray-level emphasis	WT2TGLSZMSZLGE	wavelet2.texture
174	1	0.0842697	wavelet3.itensity.kurtosis	WT3IK	wavelet3.itensity
175	1	0.234009	wavelet3.itensity.max	WT3IMAX	wavelet3.itensity
190	1	0.362294	wavelet3.textures.gray-level co-occurrence matrix.energy	WT3TGLCME	wavelet3.texture
195	1	0.722867	wavelet3.textures.gray-level co-occurrence matrix.sumaverage	WT3TGLCMSA	wavelet3.texture
215	1	0.327645	wavelet3.textures.gray-level size zone matrix.zone percentage	WT3TGLSZMZP	wavelet3.texture
216	1	0.522655	wavelet3.textures.gray-level size zone matrix.low gray-level zone emphasis	WT3TGLSZMLGZE	wavelet3.texture
219	1	0.939487	wavelet3.textures.gray-level size zone matrix.small zone high gray-level emphasis	WT3TGLSZMSZHGE	wavelet3.texture
222	1	0.862913	wavelet3.textures.gray-level size zone matrix.gray-level variance	WT3TGLSZMGLV	wavelet3.texture
228	1	0.822507	wavelet3.textures.neighbourhood gray-tone difference matrix.strength	WT3TNGTDMS	wavelet3.texture
232	1	0.0225431	wavelet4.itensity.max	WT4IMAX	wavelet4.itensity
235	1	0.789269	wavelet4.itensity.media	WT4IMEDIA	wavelet4.itensity
241	1	0.657175	wavelet4.itensity.h-uniformity	WT4IHU	wavelet4.itensity
243	1	0.739198	wavelet4.itensity.h-mean	WT4IHM	wavelet4.itensity
246	1	0.788305	wavelet4.itensity.h-kurtosis	WT4IHK	wavelet4.itensity
251	1	0.28373	wavelet4.textures.gray-level co-occurrence matrix.correlation	WT4TGLCMCORR	wavelet4.texture
265	1	0.331388	wavelet4.textures.gray-level run-length matrix.long run high gray-level emphasis	WT4TGLRLMLRHGE	wavelet4.texture
266	1	0.518301	wavelet4.textures.gray-level run-length matrix.gray-level variance	WT4TGLRLMGLV	wavelet4.texture
267	1	0.586179	wavelet4.textures.gray-level run-length matrix.run-length variance	WT4TGLRLMRLV	wavelet4.texture
268	1	0.159652	wavelet4.textures.gray-level size zone matrix.small zone emphasis	WT4TGLSZMSZE	wavelet4.texture
276	1	0.460295	wavelet4.textures.gray-level size zone matrix.small zone high gray-level emphasis	WT4TGLSZMSZHGE	wavelet4.texture
290	1	0.401395	wavelet5.itensity.mean absolute deviation	WT5IMAD	wavelet5.itensity
292	1	0.450094	wavelet5.itensity.media	WT5IMEDIA	wavelet5.itensity
298	1	0.361232	wavelet5.itensity.h-uniformity	WT5IHU	wavelet5.itensity
304	1	0.106145	wavelet5.textures.gray-level co-occurrence matrix.energy	WT5TGLCME	wavelet5.texture
317	1	0.0929232	wavelet5.textures.gray-level run-length matrix.low gray-level run emphasis	WT5TGLRLMLGRE	wavelet5.texture
319	1	0.100143	wavelet5.textures.gray-level run-length matrix.short run low gray-level emphasis	WT5TGLRLMSRLGE	wavelet5.texture
323	1	0.990141	wavelet5.textures.gray-level run-length matrix.gray-level variance	WT5TGLRLMGLV	wavelet5.texture
325	1	0.445597	wavelet5.textures.gray-level size zone matrix.small zone emphasis	WT5TGLSZMSZE	wavelet5.texture
329	1	0.862168	wavelet5.textures.gray-level size zone matrix.zone percentage	WT5TGLSZMZP	wavelet5.texture
330	1	0.141926	wavelet5.textures.gray-level size zone matrix.low gray-level zone emphasis	WT5TGLSZMLGZE	wavelet5.texture
335	1	0.122368	wavelet5.textures.gray-level size zone matrix.large zone high gray-level emphasis	WT5TGLSZMLZHGE	wavelet5.texture
337	1	0.595258	wavelet5.textures.gray-level size zone matrix.zone-size variance	WT5TGLSZMZSV	wavelet5.texture
350	1	0.0555131	wavelet6.itensity.min	WT6IMIN	wavelet6.itensity
375	1	0.374641	wavelet6.textures.gray-level run-length matrix.high gray-level run emphasis	WT6TGLRLMHGRE	wavelet6.texture
379	1	0.445234	wavelet6.textures.gray-level run-length matrix.long run high gray-level emphasis	WT6TGLRLMLRHGE	wavelet6.texture
389	1	0.392867	wavelet6.textures.gray-level size zone matrix.small zone low gray-level emphasis	WT6TGLSZMSZLGE	wavelet6.texture
399	1	0.780995	wavelet6.textures.neighbourhood gray-tone difference matrix.strength	WT6TNGTDMS	wavelet6.texture
401	1	0.152991	wavelet7.itensity.h-entropy	WT7IHE	wavelet7.itensity
402	1	0.00460647	wavelet7.itensity.kurtosis	WT7IK	wavelet7.itensity
406	1	0.176907	wavelet7.itensity.media	WT7IMEDIA	wavelet7.itensity
410	1	0.680566	wavelet7.itensity.root mean square	WT7IRMS	wavelet7.itensity
412	1	0.478645	wavelet7.itensity.h-uniformity	WT7IHU	wavelet7.itensity
414	1	0.845114	wavelet7.itensity.h-mean	WT7IHM	wavelet7.itensity
416	1	0.689527	wavelet7.itensity.h-skewness	WT7IHS	wavelet7.itensity
417	1	0.87957	wavelet7.itensity.h-kurtosis	WT7IHK	wavelet7.itensity
427	1	0.70091	wavelet7.textures.gray-level run-length matrix.long run emphasis	WT7TGLRLMLRE	wavelet7.texture
437	1	0.384791	wavelet7.textures.gray-level run-length matrix.gray-level variance	WT7TGLRLMGLV	wavelet7.texture
439	1	0.993635	wavelet7.textures.gray-level size zone matrix.small zone emphasis	WT7TGLSZMSZE	wavelet7.texture
451	1	0.411253	wavelet7.textures.gray-level size zone matrix.zone-size variance	WT7TGLSZMZSV	wavelet7.texture
452	1	0.9508	wavelet7.textures.neighbourhood gray-tone difference matrix.coarseness	WT7TNGTDMCOAR	wavelet7.texture
455	1	0.397555	wavelet7.textures.neighbourhood gray-tone difference matrix.complexity	WT7TNGTDMCOMP	wavelet7.texture
460	1	0.108289	wavelet8.itensity.max	WT8IMAX	wavelet8.itensity
478	1	0.87596	wavelet8.textures.gray-level co-occurrence matrix.homogeneity	WT8TGLCMH	wavelet8.texture
479	1	0.832632	wavelet8.textures.gray-level co-occurrence matrix.correlation	WT8TGLCMCORR	wavelet8.texture
483	1	0.275923	wavelet8.textures.gray-level run-length matrix.short run emphasis	WT8TGLRLMSRE	wavelet8.texture
495	1	0.981702	wavelet8.textures.gray-level run-length matrix.run-length variance	WT8TGLRLMRLV	wavelet8.texture
496	1	0.844743	wavelet8.textures.gray-level size zone matrix.small zone emphasis	WT8TGLSZMSZE	wavelet8.texture
500	1	0.139538	wavelet8.textures.gray-level size zone matrix.zone percentage	WT8TGLSZMZP	wavelet8.texture
502	1	0.558186	wavelet8.textures.gray-level size zone matrix.high gray-level zone emphasis	WT8TGLSZMHGZE	wavelet8.texture
505	1	0.150944	wavelet8.textures.gray-level size zone matrix.small zone high gray-level emphasis	WT8TGLSZMLZLGE	wavelet8.texture
513	1	0.722092	wavelet8.textures.neighbourhood gray-tone difference matrix.strength	WT8TNGTDMS	wavelet8.texture
516	1		Age		3
517	1		Stroke subtypes		4
518	1		Alcohol intake		5
525	1		Thrombolysis		12
529	1		Discharge anticogulation		16
532	1		Glycosylated hemoglobin		19

## Sheet: features number
clinical	6
IM_I	2
IM_T	6
WT1_I	5
WT1_T	8
WT2_I	6
WT2_T	6
WT3_I	2
WT3_T	7
WT4_I	5
WT4_T	6
WT5_I	3
WT5_T	9
WT6_I	1
WT6_T	4
WT7_I	8
WT7_T	6
WT8_I	1
WT8_T	9
